# Supplementary material for: Diaphorin, a Polyketide Produced by a Bacterial Symbiont of the Asian Citrus Psyllid, Inhibits the Growth and Cell Division of Bacillus subtilis but Promotes the Growth and Metabolic Activity of Escherichia coli
Source: Microbiol Spectr. 2022 Jul 27;10(4):e01757-22. doi: 10.1128/spectrum.01757-22 (PMC9430481; doi:10.1128/spectrum.01757-22)
Supplement: Supplemental file 3 — Supplemental material. Download spectrum.01757-22-s0003.xlsx, XLSX file, 0.01 MB [file spectrum.01757-22-s0003.xlsx]

## Sheet: Miller_raw
Supplementary Table 2 β-Galactosidase assay for E. coli treated with and without diaphorin
	OD600	OD420	OD550	Time	Miller	Miller_mean	Miller_SD	Miller_SE	/mL	/mL_mean	/mL_SD	/mL_SE
control_1	0.148	0.142	0.01	20	420.608	490.059	53.5644	11.9774	62.25	52.875	7.75679	1.73447
control_2	0.114	0.146	0.007	20	586.623				66.875
control_3	0.091	0.106	0.005	20	534.341				48.625
control_4	0.092	0.111	0.007	20	536.685				49.375
control_5	0.092	0.102	0.006	20	497.283				45.75
control_6	0.097	0.117	0.007	20	539.948				52.375
control_7	0.155	0.134	0.005	20	404.032				62.625
control_8	0.125	0.137	0.005	20	513				64.125
control_9	0.115	0.121	0.004	20	495.652				57
control_10	0.136	0.124	0.004	20	430.147				58.5
control_11	0.114	0.096	0.005	20	382.675				43.625
control_12	0.105	0.112	0.003	20	508.333				53.375
control_13	0.093	0.103	0.003	20	525.538				48.875
control_14	0.111	0.121	0.006	20	497.748				55.25
control_15	0.104	0.123	0.004	20	557.692				58
control_16	0.089	0.094	0.006	20	469.101				41.75
control_17	0.109	0.109	0.005	20	459.862				50.125
control_18	0.104	0.121	0.007	20	522.837				54.375
control_19	0.087	0.091	0.007	20	452.586				39.375
control_20	0.097	0.101	0.006	20	466.495				45.25
diaphorin_1	0.201	0.198	0.008	20	457.711	523.902	51.8935	11.6037	92	80.3812	16.93	3.78567
diaphorin_2	0.132	0.149	0.005	20	531.25				70.125
diaphorin_3	0.21	0.24	0.004	20	554.762				116.5
diaphorin_4	0.13	0.14	0.004	20	511.538				66.5
diaphorin_5	0.114	0.132	0.007	20	525.219				59.875
diaphorin_6	0.112	0.141	0.007	20	574.777				64.375
diaphorin_7	0.115	0.142	0.008	20	556.522				64
diaphorin_8	0.143	0.14	0.004	20	465.035				66.5
diaphorin_9	0.141	0.136	0.005	20	451.241				63.625
diaphorin_10	0.21	0.227	0.002	20	532.143				111.75
diaphorin_11	0.164	0.198	0.007	20	566.311				92.875
diaphorin_12	0.147	0.152	0.004	20	493.197				72.5
diaphorin_13	0.137	0.17	0.003	20	601.277				82.375
diaphorin_14	0.163	0.194	0.005	20	568.252				92.625
diaphorin_15	0.161	0.212	0.006	20	625.776				100.75
diaphorin_16	0.164	0.184	0.004	20	539.634				88.5
diaphorin_17	0.175	0.195	0.007	20	522.143				91.375
diaphorin_18	0.153	0.137	0.003	20	430.556				65.875
diaphorin_19	0.144	0.151	0.005	20	493.924				71.125
diaphorin_20	0.156	0.161	0.007	20	476.763				74.375
