# Supplementary material for: Diaphorin, a Polyketide Produced by a Bacterial Symbiont of the Asian Citrus Psyllid, Inhibits the Growth and Cell Division of Bacillus subtilis but Promotes the Growth and Metabolic Activity of Escherichia coli
Source: Microbiol Spectr. 2022 Jul 27;10(4):e01757-22. doi: 10.1128/spectrum.01757-22 (PMC9430481; doi:10.1128/spectrum.01757-22)
Supplement: Supplemental file 4 — Supplemental material. Download spectrum.01757-22-s0004.xlsx, XLSX file, 0.01 MB [file spectrum.01757-22-s0004.xlsx]

## Sheet: p-values
Supplementary Table 3 p-values for Tukey's test to compare ΔOD600 of B. subtilis treated with various doses of diaphorin
Combination	1 h	2 h	3 h	4 h	5 h	6 h	7 h	8 h	9 h	10 h	11 h	12 h	24 h
5-0	0.973395	0.9988520	0.9674258	0.8086019	0.9999999	0.9861762	0.9752798	0.5592552	0.9390213	0.5423646	0.9378752	0.9648305	0.9967895
50-0	0.999998	0.9995237	0.5787106	0.8455266	0.9975608	0.9999781	0.9044097	0.5353165	0.5953905	0.2918484	0.9399478	0.8675613	0.4160647
500-0	0.963568	0.9999697	0.0643763	0.5607599	0.0000721	0.0000152	0.0000000	0.0000000	0.0000000	0.0000000	0.0000000	0.0000000	0.0000962
5000-0	0.154764	0.2667681	0.0000181	0.0000939	0.0000000	0.0000000	0.0000000	0.0000000	0.0000000	0.0000000	0.0000000	0.0000000	0.0000000
50-5	0.981257	0.9888597	0.9170748	0.9999924	0.9981735	0.9938878	0.9985875	0.9999995	0.9581881	0.9922812	1.0000000	0.9978287	0.6319905
500-5	0.999998	0.9957365	0.2459863	0.0835246	0.0000665	0.0000024	0.0000001	0.0000000	0.0000000	0.0000000	0.0000000	0.0000000	0.0003173
5000-5	0.43593	0.4064803	0.0001738	0.0000018	0.0000000	0.0000000	0.0000000	0.0000000	0.0000000	0.0000000	0.0000000	0.0000000	0.0000000
500-50	0.973395	0.9999697	0.7314169	0.0989871	0.0000229	0.0000106	0.0000002	0.0000000	0.0000000	0.0000000	0.0000000	0.0000000	0.0232672
5000-50	0.172768	0.1802532	0.0027488	0.0000024	0.0000000	0.0000000	0.0000000	0.0000000	0.0000000	0.0000000	0.0000000	0.0000000	0.0000009
5000-500	0.469341	0.2205781	0.0810825	0.0119400	0.0038470	0.0000032	0.0000003	0.0000000	0.0000000	0.0000000	0.0000000	0.0000000	0.0288679
